# Supplementary material for: Ex Vivo Vibration Spectroscopic Analysis of Colorectal Polyps for the Early Diagnosis of Colorectal Carcinoma
Source: Diagnostics (Basel). 2021 Nov 4;11(11):2048. doi: 10.3390/diagnostics11112048 (PMC8621094; doi:10.3390/diagnostics11112048)
Supplement: Supplementary file 1 [file diagnostics-11-02048-s001.zip]

Archive with 1 entries (1 files):
- diagnostics-1428214-supplementary.pdf
